# Supplementary material for: Preparation and Antigenic Site Identification of Monoclonal Antibodies against PB1 Protein of H9N2 Subtype AIV
Source: Vet Sci. 2024 Sep 5;11(9):412. doi: 10.3390/vetsci11090412 (PMC11435642; doi:10.3390/vetsci11090412)
Supplement: Supplementary file 1 [file vetsci-11-00412-s001.zip]

Archive with 1 entries (1 files):
- vetsci-3086236-supplementary.pdf
